# Supplementary material for: A Systematic Review of the Effects of Temperature on Anopheles Mosquito Development and Survival: Implications for Malaria Control in a Future Warmer Climate
Source: Int J Environ Res Public Health. 2021 Jul 7;18(14):7255. doi: 10.3390/ijerph18147255 (PMC8306597; doi:10.3390/ijerph18147255)
Supplement: Supplementary file 1 [file ijerph-18-07255-s001.zip]

Archive with 1 entries (1 files):
- ijerph-1226650-supplementary.pdf
